# Supplementary material for: Mapping a Circular RNA–microRNA–mRNA-Signaling Regulatory Axis that Modulates Stemness Properties of Cancer Stem Cell Populations in Colorectal Cancer Spheroid Cells
Source: Int J Mol Sci. 2020 Oct 23;21(21):7864. doi: 10.3390/ijms21217864 (PMC7672619; doi:10.3390/ijms21217864)
Supplement: Supplementary file 1 [file ijms-21-07864-s001.zip]

Archive with 12 entries (11 files):
- ijms-942229-supplementary/
- __MACOSX/._ijms-942229-supplementary
- ijms-942229-supplementary/Supp Figure 1 (Final).pptx
- __MACOSX/ijms-942229-supplementary/._Supp Figure 1 (Final).pptx
- ijms-942229-supplementary/Suppl. Table S3 (Final).docx
- __MACOSX/ijms-942229-supplementary/._Suppl. Table S3 (Final).docx
- ijms-942229-supplementary/Suppl. Table S4 (Final).docx
- __MACOSX/ijms-942229-supplementary/._Suppl. Table S4 (Final).docx
- ijms-942229-supplementary/Suppl. Table S2 (Final).docx
- __MACOSX/ijms-942229-supplementary/._Suppl. Table S2 (Final).docx
- ijms-942229-supplementary/Suppl. Table S1 (Final).docx
- __MACOSX/ijms-942229-supplementary/._Suppl. Table S1 (Final).docx
